# Supplementary material for: Cepharanthine Inhibits Fusarium solani via Oxidative Stress and CFEM Domain-Containing Protein Targeting
Source: Microorganisms. 2025 Jun 18;13(6):1423. doi: 10.3390/microorganisms13061423 (PMC12196386; doi:10.3390/microorganisms13061423)
Supplement: Supplementary file 1 [file microorganisms-13-01423-s001.zip]

Archive with 1 entries (1 files):
- microorganisms-3671064-supplementary.pdf
